# Supplementary material for: Phytochemical Composition and Bioactive Potential of Melissa officinalis L., Salvia officinalis L. and Mentha spicata L. Extracts
Source: Foods. 2023 Feb 23;12(5):947. doi: 10.3390/foods12050947 (PMC10000423; doi:10.3390/foods12050947)
Supplement: Supplementary file 1 [file foods-12-00947-s001.zip]

Archive with 1 entries (1 files):
- foods-2201769-Supplementary.pdf
